# Supplementary material for: Genome Characterization and Spaciotemporal Dispersal Analysis of Bagaza Virus Detected in Portugal, 2021
Source: Pathogens. 2023 Jan 17;12(2):150. doi: 10.3390/pathogens12020150 (PMC9962176; doi:10.3390/pathogens12020150)
Supplement: Supplementary file 1 [file pathogens-12-00150-s001.zip]

Archive with 2 entries (2 files):
- Supplementary_Figure_S1_Falcão_et_al.pdf
- Supplementary_Table_S1_Falcão_et_al.pdf
